# Supplementary material for: B Chromosomes in Psalidodon scabripinnis (Characiformes, Characidae) Species Complex
Source: Animals (Basel). 2022 Aug 25;12(17):2174. doi: 10.3390/ani12172174 (PMC9454733; doi:10.3390/ani12172174)
Supplement: Supplementary file 1 [file animals-12-02174-s001.zip]

Archive with 1 entries (1 files):
- animals-1856544-supplementary.pdf
